# Supplementary material for: Treatment Costs of Colorectal Cancer by Sex and Age: Population-Based Study on Health Insurance Data from Germany
Source: Cancers (Basel). 2022 Aug 8;14(15):3836. doi: 10.3390/cancers14153836 (PMC9367511; doi:10.3390/cancers14153836)
Supplement: Supplementary file 1 [file cancers-14-03836-s001.zip]

Archive with 1 entries (1 files):
- cancers-1694602-supplementary.pdf
